# Supplementary material for: Enhanced replication of a contemporary avian influenza A H9N2 virus in human respiratory organoids
Source: Emerg Microbes Infect. 2025 Oct 16;14(1):2576574. doi: 10.1080/22221751.2025.2576574 (PMC12584838; doi:10.1080/22221751.2025.2576574)
Supplement: 6_Supplementary_Table_S8_20250908.xls [file TEMI_A_2576574_SM8881.xls]

## Sheet: Acknowledge Table
We gratefully acknowledge the authors, originating and submitting laboratories of the sequences from GISAID’s EpiFlu™ Database on which this research is based. The list is detailed below.
All submitters of data may be contacted directly via www.gisaid.org
Segment ID	Segment	Country	Collection date	Isolate-ID	Isolate name	Originating Lab	Submitting Lab	Authors
EPI1841236	PB1	China	2020-Aug-12	EPI_ISL_768599	A/Guangdong/20SF15010/2020	Guangdong Provincial Center for Disease Control and Prevention	WHO Chinese National Influenza Center
EPI1841237	PA	China	2020-Aug-12	EPI_ISL_768599	A/Guangdong/20SF15010/2020	Guangdong Provincial Center for Disease Control and Prevention	WHO Chinese National Influenza Center
EPI1841238	NS	China	2020-Aug-12	EPI_ISL_768599	A/Guangdong/20SF15010/2020	Guangdong Provincial Center for Disease Control and Prevention	WHO Chinese National Influenza Center
EPI1841239	NP	China	2020-Aug-12	EPI_ISL_768599	A/Guangdong/20SF15010/2020	Guangdong Provincial Center for Disease Control and Prevention	WHO Chinese National Influenza Center
EPI1841240	NA	China	2020-Aug-12	EPI_ISL_768599	A/Guangdong/20SF15010/2020	Guangdong Provincial Center for Disease Control and Prevention	WHO Chinese National Influenza Center
EPI1841241	MP	China	2020-Aug-12	EPI_ISL_768599	A/Guangdong/20SF15010/2020	Guangdong Provincial Center for Disease Control and Prevention	WHO Chinese National Influenza Center
EPI1841235	PB2	China	2020-Aug-12	EPI_ISL_768599	A/Guangdong/20SF15010/2020	Guangdong Provincial Center for Disease Control and Prevention	WHO Chinese National Influenza Center
EPI1841242	HA	China	2020-Aug-12	EPI_ISL_768599	A/Guangdong/20SF15010/2020	Guangdong Provincial Center for Disease Control and Prevention	WHO Chinese National Influenza Center
EPI1841247	NP	China	2020-Oct-12	EPI_ISL_768608	A/Guangdong/SF16348/2020	Guangdong Provincial Center for Disease Control and Prevention	WHO Chinese National Influenza Center
EPI1841250	HA	China	2020-Oct-12	EPI_ISL_768608	A/Guangdong/SF16348/2020	Guangdong Provincial Center for Disease Control and Prevention	WHO Chinese National Influenza Center
EPI1841243	PB2	China	2020-Oct-12	EPI_ISL_768608	A/Guangdong/SF16348/2020	Guangdong Provincial Center for Disease Control and Prevention	WHO Chinese National Influenza Center
EPI1841244	PB1	China	2020-Oct-12	EPI_ISL_768608	A/Guangdong/SF16348/2020	Guangdong Provincial Center for Disease Control and Prevention	WHO Chinese National Influenza Center
EPI1841248	NA	China	2020-Oct-12	EPI_ISL_768608	A/Guangdong/SF16348/2020	Guangdong Provincial Center for Disease Control and Prevention	WHO Chinese National Influenza Center
EPI1841249	MP	China	2020-Oct-12	EPI_ISL_768608	A/Guangdong/SF16348/2020	Guangdong Provincial Center for Disease Control and Prevention	WHO Chinese National Influenza Center
EPI1841246	NS	China	2020-Oct-12	EPI_ISL_768608	A/Guangdong/SF16348/2020	Guangdong Provincial Center for Disease Control and Prevention	WHO Chinese National Influenza Center
EPI1841245	PA	China	2020-Oct-12	EPI_ISL_768608	A/Guangdong/SF16348/2020	Guangdong Provincial Center for Disease Control and Prevention	WHO Chinese National Influenza Center
EPI1884659	NP	China	2021-Feb-02	EPI_ISL_3247000	A/Guangdong/00470/2021	Guangdong Provincial Center for Disease Control and Prevention	WHO Chinese National Influenza Center
EPI1884660	NS	China	2021-Feb-02	EPI_ISL_3247000	A/Guangdong/00470/2021	Guangdong Provincial Center for Disease Control and Prevention	WHO Chinese National Influenza Center
EPI1884661	MP	China	2021-Feb-02	EPI_ISL_3247000	A/Guangdong/00470/2021	Guangdong Provincial Center for Disease Control and Prevention	WHO Chinese National Influenza Center
EPI1884662	PA	China	2021-Feb-02	EPI_ISL_3247000	A/Guangdong/00470/2021	Guangdong Provincial Center for Disease Control and Prevention	WHO Chinese National Influenza Center
EPI1884663	PB2	China	2021-Feb-02	EPI_ISL_3247000	A/Guangdong/00470/2021	Guangdong Provincial Center for Disease Control and Prevention	WHO Chinese National Influenza Center
EPI1884664	PB1	China	2021-Feb-02	EPI_ISL_3247000	A/Guangdong/00470/2021	Guangdong Provincial Center for Disease Control and Prevention	WHO Chinese National Influenza Center
EPI1884665	NA	China	2021-Feb-02	EPI_ISL_3247000	A/Guangdong/00470/2021	Guangdong Provincial Center for Disease Control and Prevention	WHO Chinese National Influenza Center
EPI1884666	HA	China	2021-Feb-02	EPI_ISL_3247000	A/Guangdong/00470/2021	Guangdong Provincial Center for Disease Control and Prevention	WHO Chinese National Influenza Center
EPI2035839	MP	China	2022-May-11	EPI_ISL_12703722	A/Changsha/1000/2022	Changsha center for diease control and prevetion	Changsha Disease Prevention and Control Center	Huang, zheng;Ou, xinhua; Yang, Rengui
EPI2035834	PB2	China	2022-May-11	EPI_ISL_12703722	A/Changsha/1000/2022	Changsha center for diease control and prevetion	Changsha Disease Prevention and Control Center	Huang, zheng;Ou, xinhua; Yang, Rengui
EPI2035832	HA	China	2022-May-11	EPI_ISL_12703722	A/Changsha/1000/2022	Changsha center for diease control and prevetion	Changsha Disease Prevention and Control Center	Huang, zheng;Ou, xinhua; Yang, Rengui
EPI2035833	NA	China	2022-May-11	EPI_ISL_12703722	A/Changsha/1000/2022	Changsha center for diease control and prevetion	Changsha Disease Prevention and Control Center	Huang, zheng;Ou, xinhua; Yang, Rengui
EPI2035837	NP	China	2022-May-11	EPI_ISL_12703722	A/Changsha/1000/2022	Changsha center for diease control and prevetion	Changsha Disease Prevention and Control Center	Huang, zheng;Ou, xinhua; Yang, Rengui
EPI2035838	NS	China	2022-May-11	EPI_ISL_12703722	A/Changsha/1000/2022	Changsha center for diease control and prevetion	Changsha Disease Prevention and Control Center	Huang, zheng;Ou, xinhua; Yang, Rengui
EPI2035835	PB1	China	2022-May-11	EPI_ISL_12703722	A/Changsha/1000/2022	Changsha center for diease control and prevetion	Changsha Disease Prevention and Control Center	Huang, zheng;Ou, xinhua; Yang, Rengui
EPI2035836	PA	China	2022-May-11	EPI_ISL_12703722	A/Changsha/1000/2022	Changsha center for diease control and prevetion	Changsha Disease Prevention and Control Center	Huang, zheng;Ou, xinhua; Yang, Rengui
EPI2508605	MP	China	2023-Mar-17	EPI_ISL_17464053	A/Guangdong/ZS-23SF005/2023	Guangdong Provincial Center for Disease Control and Prevention	Guangdong Provincial Center for Disease Control and Prevention
EPI2508604	HA	China	2023-Mar-17	EPI_ISL_17464053	A/Guangdong/ZS-23SF005/2023	Guangdong Provincial Center for Disease Control and Prevention	Guangdong Provincial Center for Disease Control and Prevention
EPI2508607	NP	China	2023-Mar-17	EPI_ISL_17464053	A/Guangdong/ZS-23SF005/2023	Guangdong Provincial Center for Disease Control and Prevention	Guangdong Provincial Center for Disease Control and Prevention
EPI2508603	PB2	China	2023-Mar-17	EPI_ISL_17464053	A/Guangdong/ZS-23SF005/2023	Guangdong Provincial Center for Disease Control and Prevention	Guangdong Provincial Center for Disease Control and Prevention
EPI2508610	PB1	China	2023-Mar-17	EPI_ISL_17464053	A/Guangdong/ZS-23SF005/2023	Guangdong Provincial Center for Disease Control and Prevention	Guangdong Provincial Center for Disease Control and Prevention
EPI2508606	NA	China	2023-Mar-17	EPI_ISL_17464053	A/Guangdong/ZS-23SF005/2023	Guangdong Provincial Center for Disease Control and Prevention	Guangdong Provincial Center for Disease Control and Prevention
EPI2508608	NS	China	2023-Mar-17	EPI_ISL_17464053	A/Guangdong/ZS-23SF005/2023	Guangdong Provincial Center for Disease Control and Prevention	Guangdong Provincial Center for Disease Control and Prevention
EPI2508609	PA	China	2023-Mar-17	EPI_ISL_17464053	A/Guangdong/ZS-23SF005/2023	Guangdong Provincial Center for Disease Control and Prevention	Guangdong Provincial Center for Disease Control and Prevention
EPI2666651	NP	China	2021-Nov-28	EPI_ISL_18060607	A/Guangdong/21ASF101/2021	Guangdong Provincial Center for Disease Control and Prevention	WHO Chinese National Influenza Center
EPI2666652	NS	China	2021-Nov-28	EPI_ISL_18060607	A/Guangdong/21ASF101/2021	Guangdong Provincial Center for Disease Control and Prevention	WHO Chinese National Influenza Center
EPI2666653	MP	China	2021-Nov-28	EPI_ISL_18060607	A/Guangdong/21ASF101/2021	Guangdong Provincial Center for Disease Control and Prevention	WHO Chinese National Influenza Center
EPI2666654	PA	China	2021-Nov-28	EPI_ISL_18060607	A/Guangdong/21ASF101/2021	Guangdong Provincial Center for Disease Control and Prevention	WHO Chinese National Influenza Center
EPI2666655	PB2	China	2021-Nov-28	EPI_ISL_18060607	A/Guangdong/21ASF101/2021	Guangdong Provincial Center for Disease Control and Prevention	WHO Chinese National Influenza Center
EPI2666656	PB1	China	2021-Nov-28	EPI_ISL_18060607	A/Guangdong/21ASF101/2021	Guangdong Provincial Center for Disease Control and Prevention	WHO Chinese National Influenza Center
EPI2666657	NA	China	2021-Nov-28	EPI_ISL_18060607	A/Guangdong/21ASF101/2021	Guangdong Provincial Center for Disease Control and Prevention	WHO Chinese National Influenza Center
EPI2666658	HA	China	2021-Nov-28	EPI_ISL_18060607	A/Guangdong/21ASF101/2021	Guangdong Provincial Center for Disease Control and Prevention	WHO Chinese National Influenza Center
